# Supplementary material for: VEGF vascularization pathway in human intervertebral disc does not change during the disc degeneration process
Source: BMC Res Notes. 2018 May 22;11:333. doi: 10.1186/s13104-018-3441-3 (PMC5963106; doi:10.1186/s13104-018-3441-3)
Supplement: Supplementary file 1 — Additional file 1: Table S1. Demographic details of Intervertebral disc donors. [file 13104_2018_3441_MOESM1_ESM.xlsx]

## Sheet: Additional Table 1
Demographic details of Intervertebral disc donors
Sample	Sex	Age (years)	Thompson’s grade
1	F	65	I
2	F	55	II
3	M	42	II
4	F	39	II
5	M	41	III
6	M	41	III
7	F	71	III
8	F	34	III
9	F	70	III
10	F	54	III
11	M	76	IV
12	F	54	IV
13	F	41	IV
14	M	44	IV
15	F	55	IV
16	F	47	IV-V
17	F	71	IV-V
18	F	41	V
19	M	40	V
