# Supplementary material for: VEGF vascularization pathway in human intervertebral disc does not change during the disc degeneration process
Source: BMC Res Notes. 2018 May 22;11:333. doi: 10.1186/s13104-018-3441-3 (PMC5963106; doi:10.1186/s13104-018-3441-3)
Supplement: Supplementary file 2 — Additional file 2: Table S2. Human primers used in qRT-PCR. [file 13104_2018_3441_MOESM2_ESM.xlsx]

## Sheet: Sheet1
Human primers used in qRT-PCR
Gene	Primer nucleotide sequence (5’-3’)
GAPDH	F—TGGACTCCACGACGTACTCA
	R—GGAAGCTTGTCATCAATGGAA
mVEGFR1 (isoform1)	F—TTAGGACCAGGAAGCAGCAC
	R—GAGCCAGAAGAGAGTCGCAG
sVEGFR1 (isoform2)	F—AGAGGTGAGCACTGCAACAA
	R—TCTCCTCCGAGCCTGAAAGT
VEGFR1 isoform3	F—CATGCTAATGGTGTCCCCGA
	R—TGTCTTGGCTCTCCAACTAAAGG
VEGFR1 isoform4	F— CGCATGGCAATAATAGAAGGA
	R— GCTTGTAGGTGGCAACATGA
HTRA1	F— ACACCTACGCCAACCTGTG
	R— ATATTTATGGCGCAAACTGTTG
RPS27A	F— CCTGATCAGCAGAGACTGATCTT
	R— TTTTCTTAGCACCACCACGA
UBA52	F— CAGCAGCGTCTGATATTTGC
	R— AGGCTCAATAATGCCACCTC
HIF1-alpha	F— AAGGAACCTGATGCTTTAACTTTG
	R— TGGTCATCAGTTTCTGTGTCG
UBC	F— CCTGACCAGCAGAGGTTGAT
	R— TCTTCACGAAGATCTGCATCC
BIRC2	F— GATATTGTGTCAGCACTTCTTAATGC
	R— TCTGTTCTTCCGAATTAATGACAA
F, forward; R, reverse; m, membrane; s, soluble.
