# Supplementary material for: VEGF vascularization pathway in human intervertebral disc does not change during the disc degeneration process
Source: BMC Res Notes. 2018 May 22;11:333. doi: 10.1186/s13104-018-3441-3 (PMC5963106; doi:10.1186/s13104-018-3441-3)
Supplement: Supplementary file 3 — Additional file 3: Table S3. Microarray samples information. [file 13104_2018_3441_MOESM3_ESM.xlsx]

## Sheet: Sheet1
Microarray samples information
Sample Files	Thompson grade	Removed	Reason
GSM569842.CEL	I	No
GSM569833.CEL	II	No
GSM569839.CEL	II	Yes	QC fail
GSM569840.CEL	II	No
GSM569841.CEL	II	No
GSM569847.CEL	II	Yes	QC fail
GSM380298.CEL	II	Yes	QC fail
GSM380304.CEL	II	Yes	QC fail
GSM380305.CEL	II	No
GSM380306.CEL	II	No
GSM380307.CEL	II	No
GSM569830.CEL	III	No
GSM569832.CEL	III	Yes	QC fail
GSM569835.CEL	III	No
GSM569836.CEL	III	No
GSM569837.CEL	III	No
GSM569838.CEL	III	No
GSM569844.CEL	III	Yes	QC fail
GSM569845.CEL	III	Yes	QC fail
GSM569846.CEL	III	Yes	QC fail
GSM380295.CEL	III	No
GSM380297.CEL	III	Yes	QC fail
GSM380300.CEL	III	No
GSM380301.CEL	III	No
GSM380302.CEL	III	No
GSM380303.CEL	III	No
GSM380309.CEL	III	Yes	QC fail
GSM569831.CEL	IV	No
GSM569834.CEL	IV	No
GSM569843.CEL	IV	No
GSM569848.CEL	IV	Yes	QC fail
GSM569849.CEL	IV	Yes	QC fail
GSM380296.CEL	IV	No
GSM380299.CEL	IV	No
GSM380308.CEL	IV	No
GSM569850.CEL	V	No
GSM569851.CEL	V	No
GSM569852.CEL	V	No
