# Supplementary material for: VEGF vascularization pathway in human intervertebral disc does not change during the disc degeneration process
Source: BMC Res Notes. 2018 May 22;11:333. doi: 10.1186/s13104-018-3441-3 (PMC5963106; doi:10.1186/s13104-018-3441-3)
Supplement: Supplementary file 6 — Additional file 6: Table S5. Expression profiles of genes of abnormal angiogenesis signalling pathway. [file 13104_2018_3441_MOESM6_ESM.xlsx]

## Sheet: Sheet1
Expression profiles of genes of abnormal angiogenesis signalling pathway
Gene	Grade II	SE	Grade III	SE	Grade IV	SE	Grade V	SE
Symbol	Exp (fold)		Exp (fold)		Exp (fold)		Exp (fold)
HDGF	4.21	0.22	3.76	0.11	6.03	0.21	4.78	0.63
PPP1R12A	3.41	0.08	3.38	0.05	3.59	0.08	3.43	0.27
UBA52	4.19	0.32	4.09	0.25	7.82	0.21	7.08	1.45
UBC	5.08	0.28	5.19	0.21	7.41	0.12	8.52	1.72
RPS27A	5.24	0.56	3.89	0.16	8.59	0.12	7.53	2.08
NAA10	3.22	0.14	3.24	0.06	3.75	0.14	4.24	0.14
HIF1A	3.86	0.24	3.38	0.15	5.69	0.1	6.04	1.3
HTRA1	4.51	0.45	3.93	0.35	8.48	0.29	8.66	1.9
NAA50	2.91	0.13	3.09	0.14	2.85	0.19	3.97	0.5
UBB	4.38	0.36	3.76	0.21	7.24	0.11	6.46	1.4
BIRC2	3.44	0.13	3.47	0.04	4.11	0.22	5.01	1.03
FBXO7	3.67	0.08	3.81	0.08	3.59	0.09	4.48	0.51
SE, standard error
